# Supplementary material for: MITF Is Regulated by Redox Signals Controlled by the Selenoprotein Thioredoxin Reductase 1
Source: Cancers (Basel). 2022 Oct 13;14(20):5011. doi: 10.3390/cancers14205011 (PMC9600194; doi:10.3390/cancers14205011)
Supplement: Supplementary file 1 [file cancers-14-05011-s001.zip]

Archive with 3 entries (3 files):
- cancers-1836209 WB.pdf
- cancers-1836209-Figures and Tables.pdf
- cancers-1836209-Supplementary Materials and Methods.pdf
